# Supplementary material for: Transcriptomics and Metabolomics Analysis of Sclerotium rolfsii Fermented with Differential Carbon Sources
Source: Foods. 2022 Nov 18;11(22):3706. doi: 10.3390/foods11223706 (PMC9689419; doi:10.3390/foods11223706)
Supplement: Supplementary file 1 [file foods-11-03706-s001.zip]

Archive with 1 entries (1 files):
- foods-1992788-supplementary.pdf
